# Supplementary material for: Temporal inhibition of chromatin looping and enhancer accessibility during neuronal remodeling
Source: Nat Commun. 2021 Nov 4;12:6366. doi: 10.1038/s41467-021-26628-7 (PMC8568962; doi:10.1038/s41467-021-26628-7)
Supplement: Supplementary file 6 — Source data [file 41467_2021_26628_MOESM6_ESM.xlsx]

## Sheet: Fig. 1
1B
		normalized expression levels by qPCR									fold change in plots
		control 1	control 2	control 3	shep-kd 1	shep-kd 2	shep-kd 3	p value of Student's t test			control 1	control 2	control 3	shep-kd 1	shep-kd 2	shep-kd 3
	brat-A/E	3.19821	5.85579	5.44447	14.4146	23.3455	16.9317	0.009			0.661768	1.21167	1.12656	2.98265	4.83062	3.50349
	brat-B	3.69168	4.54757	3.83827	9.44166	9.01738	9.20794	5.8e-06			0.916996	1.1296	0.953408	2.34526	2.23988	2.28721
	brat-C	4.29123	8.83161	1.10026	15.5984	11.7181	10.6062	0.043			0.905126	1.8628	0.232072	3.29008	2.47163	2.23712
	brat-E	2.59619	2.27665	2.88072	10.2544	10.5951	7.83296	0.001			1.00452	0.880879	1.11461	3.96761	4.09943	3.03072
	brat-F	2.88921	3.06296	4.35416	8.96887	8.13572	7.35773	0.002			0.841	0.891577	1.26742	2.61069	2.36817	2.14171
1C
		normalized expression levels by qPCR									fold change in plots
		control 1	control 2	control 3	shep-kd 1	shep-kd 2	shep-kd 3	p value of Student's t test			control 1	control 2	control 3	shep-kd 1	shep-kd 2	shep-kd 3
	brat-A/E	36.1511	28.4274	34.027	41.8186	46.8905	41.3253	0.023			1.09987	0.864884	1.03525	1.2723	1.42661	1.25729
	brat-B	1.05555	0.991495	1.21446	1.99824	1.77118	1.64919	0.004			0.971066	0.912139	1.11726	1.83831	1.62942	1.5172
	brat-C	0.861846	0.641403	0.984753	1.9036	1.93352	1.12429	0.044			1.0392	0.773395	1.1874	2.29534	2.33141	1.35566
	brat-E	9.30426	7.16681	9.63897	14.2748	12.477	14.439	0.007			1.06945	0.823771	1.10793	1.64078	1.43414	1.65966
	brat-F	195.125	209.377	208.376	377.456	342.533	335.256	0.000436			0.956497	1.02636	1.02145	1.85027	1.67908	1.64341
1E		normalized 4C-seq signal
		control 1	control 2	control 3	shep-kd 1	shep-kd 2	shep-kd 3	p value
	region1	111381	132884	198873	184280	226124	219987	0.00708675
	region2	216451	246495	291823	211198	273638	228958	0.00556606
	region3	268696	269710	372007	426032	530496	493816	0.000135569
1D

## Sheet: Fig. 2
Figure 2C. pbratF luciferase assay in BG3 cells
Replicate 1							Replicate 2
Sample	Luciferase	Renilla	Luciferase:Renilla	Average ratio	Fold change over pbratF		Sample	Luciferase	Renilla	Luciferase:Renilla	Average ratio	Fold change over pbratF
pbratF	33	2996	0.0110147	0.0134372	1		pbratF	60	4273	0.0140417	0.0179652	1
	33	2936	0.0112398					80	4584	0.017452
	50	2769	0.0180571					97	4330	0.0224018
pbratF-region 1	414	3323	0.124586	0.11502	8.55986		pbratF-region 1	484	4530	0.106843	0.111242	6.19208
	367	3323	0.110442					447	4047	0.110452
	374	3399	0.110032					484	4157	0.11643
pbratF-region 2	63	4710	0.0133758	0.0147391	1.09689		pbratF-region 2	147	3309	0.0444243	0.0366836	2.04193
	63	4590	0.0137255					140	3813	0.0367165
	80	4674	0.017116					100	3459	0.0289101
pbratF-region 3	33	2319	0.0142303	0.0136756	1.01774		pbratF-region 3	43	2819	0.0152536	0.0134585	0.749145
	27	1965	0.0137405					30	2779	0.0107953
	27	2068	0.0130561					40	2792	0.0143266
Figure 2D. pbratF luciferase assay in S2 cells
Replicate 1							Replicate 2
Sample	Luciferase	Renilla	Luciferase:Renilla	Average ratio	Fold change over pbratF		Sample	Luciferase	Renilla	Luciferase:Renilla	Average ratio	Fold change over pbratF
pbratF	380	41593	0.00913615	0.0102428	1		pbratF	287	26071	0.0110084	0.0104037	1
	427	41350	0.0103265					287	27879	0.0102945
	447	39678	0.0112657					260	26241	0.00990816
pbratF-region 1	404	36873	0.0109565	0.0100708	0.983214		pbratF-region 1	737	64795	0.0113743	0.0118445	1.1385
	347	37997	0.0091323					804	68261	0.0117783
	374	36943	0.0101237					814	65746	0.012381
pbratF-region 2	83	32096	0.00258599	0.00201516	0.19674		pbratF-region 2	113	53343	0.00211837	0.00223531	0.214857
	60	32119	0.00186805					140	57649	0.00242849
	50	31418	0.00159144					123	56969	0.00215907
pbratF-region 3	87	46244	0.00188133	0.0021223	0.2072		pbratF-region 3	123	61899	0.00198711	0.0021652	0.208119
	77	44602	0.00172638					173	65402	0.00264518
	120	43491	0.00275919					120	64401	0.00186333
Figure 2E. pbratF luciferase assay in BG3 cells with shep KD
Replicate 1							Replicate 2							Replicate 3
Sample	Luciferase	Renilla	Luciferase:Renilla	Average ratio	Fold change over GFP pbratF		Sample	Luciferase	Renilla	Luciferase:Renilla	Average ratio	Fold change over GFP pbratF		Sample	Luciferase	Renilla	Luciferase:Renilla	Average ratio	Fold change over GFP pbratF
control pbratF	177	7766	0.0227917	0.0220574	1		control pbratF	197	4914	0.0400895	0.0398633	1		control pbratF	1218	6845	0.17794	0.180501	1
	183	7603	0.0240694					170	4747	0.0358121					1214	6665	0.182146
	157	8130	0.0193112					217	4967	0.0436883					1234	6802	0.181417
control pbratF-region 1	964	5671	0.169988	0.174063	7.89133		control pbratF-region 1	2499	6238	0.400609	0.389676	9.77531		control pbratF-region 1	2055	5758	0.356895	0.357161	1.97872
	924	5471	0.168891					2325	5848	0.397572					2085	5578	0.37379
	894	4877	0.183309					2155	5811	0.370848					2085	6118	0.340798
control region 1	374	5111	0.0731755	0.0760149	3.44623		control region 1	294	5224	0.0562787	0.0509719	1.27867		control region 1	524	4627	0.113248	0.118103	0.654306
	390	5324	0.0732532					264	5041	0.0523706					567	4687	0.120973
	400	4901	0.081616					254	5738	0.0442663					550	4580	0.120087
control Luciferase	33	11946	0.00276243	0.00198778	0.0901184		control Luciferase	30	4680	0.00641026	0.00498729	0.12511		control Luciferase	10	4881	0.00204876	0.00276703	0.0153297
	23	10939	0.00210257					27	4654	0.00580146					13	4871	0.00266886
	13	11836	0.00109834					13	4727	0.00275016					17	4744	0.00358347
shep pbratF	240	3923	0.0611777	0.0606511	2.74969		shep pbratF	390	4170	0.0935252	0.0856276	2.14803		shep pbratF	1535	5238	0.293051	0.299167	1.65743
	224	3526	0.0635281					357	4270	0.0836066					1661	5114	0.324795
	203	3546	0.0572476					410	5141	0.079751					1431	5117	0.279656
shep pbratF-region 1	1054	5448	0.193465	0.215584	9.77376		shep pbratF-region 1	3226	5481	0.588579	0.538842	13.5172		shep pbratF-region 1	2852	6212	0.459111	0.478868	2.653
	1184	5211	0.227212					3049	5925	0.514599					3076	6315	0.487094
	1141	5047	0.226075					3019	5881	0.513348					2886	5885	0.490399
shep region 1	627	7252	0.0864589	0.0886114	4.0173		shep region 1	300	4057	0.0739463	0.0778128	1.95199		shep region 1	404	4020	0.100498	0.109189	0.604921
	677	7126	0.0950042					367	3906	0.093958					437	3726	0.117284
	664	7870	0.084371					270	4120	0.065534					460	4190	0.109785
shep Luciferase	3	8153	0.000367963	0.00241298	0.109395		shep Luciferase	7	4537	0.00154287	0.00403735	0.10128		shep Luciferase	17	4847	0.00350732	0.00289015	0.0160118
	37	9047	0.00408975					17	4477	0.00379719					17	5097	0.0033353
	27	9708	0.00278121					30	4430	0.00677201					10	5471	0.00182782
Figure 2F. pbratA/E luciferase assay in BG3 cells with shep KD
Replicate 1							Replicate 2							Replicate 3
Sample	Luciferase	Renilla	Luciferase:Renilla	Average ratio	Fold change over GFP pbratA/E		Sample	Luciferase	Renilla	Luciferase:Renilla	Average ratio	Fold change over GFP pbratA/E		Sample	Luciferase	Renilla	Luciferase:Renilla	Average ratio	Fold change over GFP pbratA/E
control pbratA/E	18134	13079	1.3865	1.42814	1		control pbratA/E	55337	36531	1.5148	1.60681	1		control pbratA/E	67914	51085	1.32943	1.30136	1
	19197	13135	1.46152					57438	33464	1.71641					68406	59508	1.14953
	18653	12986	1.43639					57687	36299	1.58922					67938	47672	1.42511
control pbratA/E-region 1	27094	11847	2.28699	2.32513	1.62809		control pbratA/E-region 1	119176	43382	2.74713	2.97462	1.85126		control pbratA/E-region 1	98684	41063	2.40323	2.10742	1.6194
	27166	11508	2.36062					119377	38705	3.08428					95842	43777	2.18932
	26425	11352	2.32778					119127	38522	3.09244					97327	56268	1.7297
control region 1	952	21769	0.0437319	0.0451777	0.031634		control region 1	2164	56635	0.0382096	0.0396071	0.0246496		copntrol region 1	2257	87384	0.0258285	0.024607	0.0189087
	1094	23580	0.0463953					2140	55067	0.0388618					2216	89624	0.0247255
	1018	22420	0.0454059					2482	59449	0.0417501					2077	89268	0.023267
control Luciferase	21	16773	0.00125201	0.00223095	0.00156214		control Luciferase	1364	87104	0.0156594	0.0102689	0.00639088		control Luciferase	1322	61426	0.0215218	0.0143437	0.0110221
	21	15219	0.00137985					1208	96469	0.0125222					1239	74495	0.016632
	69	16991	0.00406097					277	105518	0.00262514					298	61101	0.00487717
shep pbratA/E	24158	15669	1.54177	1.57486	1.10274		shep pbratA/E	69534	44186	1.57367	1.68836	1.05075		shep pbratA/E	60949	50535	1.20607	1.23611	0.949865
	24476	15724	1.5566					70812	38698	1.82986					60138	51227	1.17395
	24372	14987	1.62621					67952	40897	1.66154					59179	44552	1.32831
shep pbratA/E-region 1	45383	15807	2.87107	2.86812	2.0083		shep pbratA/E-region 1	115281	37466	3.07695	2.80924	1.74833		shep pbratA/E-region 1	128087	58681	2.18277	2.27794	1.75044
	47557	15444	3.07932					115156	40173	2.8665					126810	54353	2.33308
	46097	17369	2.65398					110043	44296	2.48426					124369	53654	2.31798
shep region 1	1610	22112	0.0728111	0.0665694	0.0466128		shep region 1	3607	78168	0.0461442	0.0442762	0.0275554		shep region 1	3853	100429	0.0383654	0.0340732	0.0261828
	1599	23978	0.0666861					3583	69901	0.0512582					3704	106761	0.0346943
	1593	26457	0.0602109					3912	110427	0.0354261					3015	103396	0.0291597
shep Luciferase	21	20291	0.00103494	0.00170035	0.00119061		shep Luciferase	249	1461	0.170431	0.452935	0.281885		shep Luciferase	163	46959	0.00347111	0.00858913	0.00660013
	35	21357	0.00163881					1430	2475	0.577778					550	49479	0.0111158
	52	21423	0.0024273					1579	2586	0.610596					602	53844	0.0111804
Figure 2F. pbratA/E luciferase assay in BG3 cells with shep KD
Replicate 1							Replicate 2							Replicate 3
Sample	Luciferase	Renilla	Luciferase:Renilla	Average ratio	Fold change over GFP pbratA/E		Sample	Luciferase	Renilla	Luciferase:Renilla	Average ratio	Fold change over GFP pbratA/E		Sample	Luciferase	Renilla	Luciferase:Renilla	Average ratio	Fold change over GFP pbratA/E
control pbratA/E	18134	13079	1.3865	1.42814	1		control pbratA/E	55337	36531	1.5148	1.60681	1		control pbratA/E	67914	51085	1.32943	1.30136	1
	19197	13135	1.46152					57438	33464	1.71641					68406	59508	1.14953
	18653	12986	1.43639					57687	36299	1.58922					67938	47672	1.42511
control pbratA/E-region 1	27094	11847	2.28699	2.32513	1.62809		control pbratA/E-region 1	119176	43382	2.74713	2.97462	1.85126		control pbratA/E-region 1	98684	41063	2.40323	2.10742	1.6194
	27166	11508	2.36062					119377	38705	3.08428					95842	43777	2.18932
	26425	11352	2.32778					119127	38522	3.09244					97327	56268	1.7297
control region 1	952	21769	0.0437319	0.0451777	0.031634		control region 1	2164	56635	0.0382096	0.0396071	0.0246496		copntrol region 1	2257	87384	0.0258285	0.024607	0.0189087
	1094	23580	0.0463953					2140	55067	0.0388618					2216	89624	0.0247255
	1018	22420	0.0454059					2482	59449	0.0417501					2077	89268	0.023267
control Luciferase	21	16773	0.00125201	0.00223095	0.00156214		control Luciferase	1364	87104	0.0156594	0.0102689	0.00639088		control Luciferase	1322	61426	0.0215218	0.0143437	0.0110221
	21	15219	0.00137985					1208	96469	0.0125222					1239	74495	0.016632
	69	16991	0.00406097					277	105518	0.00262514					298	61101	0.00487717
shep pbratA/E	24158	15669	1.54177	1.57486	1.10274		shep pbratA/E	69534	44186	1.57367	1.68836	1.05075		shep pbratA/E	60949	50535	1.20607	1.23611	0.949865
	24476	15724	1.5566					70812	38698	1.82986					60138	51227	1.17395
	24372	14987	1.62621					67952	40897	1.66154					59179	44552	1.32831
shep pbratA/E-region 1	45383	15807	2.87107	2.86812	2.0083		shep pbratA/E-region 1	115281	37466	3.07695	2.80924	1.74833		shep pbratA/E-region 1	128087	58681	2.18277	2.27794	1.75044
	47557	15444	3.07932					115156	40173	2.8665					126810	54353	2.33308
	46097	17369	2.65398					110043	44296	2.48426					124369	53654	2.31798
shep region 1	1610	22112	0.0728111	0.0665694	0.0466128		shep region 1	3607	78168	0.0461442	0.0442762	0.0275554		shep region 1	3853	100429	0.0383654	0.0340732	0.0261828
	1599	23978	0.0666861					3583	69901	0.0512582					3704	106761	0.0346943
	1593	26457	0.0602109					3912	110427	0.0354261					3015	103396	0.0291597
shep Luciferase	21	20291	0.00103494	0.00170035	0.00119061		shep Luciferase	249	1461	0.170431	0.452935	0.281885		shep Luciferase	163	46959	0.00347111	0.00858913	0.00660013
	35	21357	0.00163881					1430	2475	0.577778					550	49479	0.0111158
	52	21423	0.0024273					1579	2586	0.610596					602	53844	0.0111804

## Sheet: Fig. 3
3A
Pupal				chr2L:	19116380-19121801	19134961-19135691	19135639-19137222	19137193-19139172	19143437-19145507	19145630-19149285	19149499-19158057	19158210-19159337	19169477-19174015	19183642-19185194	target coordinates
		Normalized looping frequency		control 1	5.07849	1027	395.932	132.305	428.968	3.65669	5.4571	884.522	20.1977	28.9886
				control 2	7.18675	1135.07	363.211	201.502	514.492	3.98391	6.84473	1061.36	28.3471	39.5851
				control 3	7.66817	1193.47	445.772	182.334	477.801	7.02691	6.82081	1072.93	27.4088	33.5267
				Shep-kd 1	7.01973	1441.94	578.154	151.215	493.269	3.68656	6.53913	923.405	28.686	34.0233
				Shep-kd 2	7.52011	1421.78	506.533	168.318	503.362	3.33218	6.27849	984.037	20.2661	28.8141
				Shep-kd 3	6.96879	1230.38	536.231	145.419	421.179	4.17025	8.00202	795.772	25.3281	33.7798
		p values of Student's t test				0.042	0.012
				chr2L:	19116380-19121801	19134961-19135691	19135639-19137222	19137193-19139172	19143437-19145507	19145630-19149285	19149499-19158057	19158210-19159337	19169477-19174015	19183642-19185194	target coordinates
Larval		Normalized looping frequency		control 1	52.6961	190.678	136.077	118.607	#DIV/0!	9.49585	116.221	57.5068	105.514	108.038
				control 2	68.192	175.005	126.393	70.221	102.856	11.9345	123.259	76.9007	68.6508	168.618
				control 3	42.127	117.733	81.753	60.4071	80.7104	12.6022	89.4061	45.6609	86.3192	164.819
				Shep-kd 1	33.3003	114.08	80.4119	105.901	105.259	14.4619	98.7751	60.6105	59.9209	116.055
				Shep-kd 2	39.6433	142.886	90.6446	101.267	97.3147	7.65887	84.4043	62.5638	112.466	130.48
				Shep-kd 3	54.5058	194.792	68.385	114.063	82.505	20.2888	94.9415	83.0729	104.552	173.306
3H
		normalized expression levels by qPCR									fold change in plots
		control 1	control 2	control 3	shep-kd 1	shep-kd 2	shep-kd 3				control 1	control 2	control 3	shep-kd 1	shep-kd 2	shep-kd 3
	brat-A/E	0.77385	0.589	0.375	0.151278	0.205269	0.576423				1.33588	1.01678	0.647355	0.261149	0.354352	0.995068
	brat-B	0.303791	0.42167	0.318766	0.0676215	0.0823046	0.520745				0.872962	1.2117	0.915994	0.194315	0.236508	1.49639
	brat-C	0.150009	0.455859	0.303542	0.377588	0.340347	1.08804				0.500032	1.51953	1.01181	1.25863	1.13449	3.6268
	brat-F	4.82865	5.123	5.65897	2.36697	2.19223	4.41409				0.928587	0.985192	1.08826	0.455186	0.421583	0.848864

## Sheet: Fig. 4
Fisher's exact test
Figure 4E
	Shep inhibited enhancer accessibility			not Shep inhibited enhancer accessibility
								$ p.value : num 6.76e-50
Shep-inhibited expression	82			239				$ conf.int : num [1:2] 8.58 14.68
								..- attr(*, "conf.level")= num 0.95
								$ estimate : Named num 11.3
not Shep-inhibited expression	825			27094
	Shep promoted enhancer accessibility			not Shep promoted enhancer accessibility
								$ p.value : num 0.131
Shep-promoted expression	17			347				$ conf.int : num [1:2] 0.852 2.427
								..- attr(*, "conf.level")= num 0.95
								$ estimate : Named num 1.49
not Shep-promoted expression	890			26986

## Sheet: Fig. S1
		ChIP signal, % of input
		control 1	control 2	control 3	shep-kd 1	shep-kd 2	shep-kd 3
	nc	0.247291	0.280109	0.297039	0.314028	0.302762	0.29223
	brat-A/E	1.04611	1.19867	1.41128	0.534857	0.577666	0.610859
	brat-B/C	1.14242	1.21043	1.16675	0.641533	0.577857	0.631749
	brat-F	0.983632	0.783811	1.07869	0.737903	0.433942	0.653239

## Sheet: Fig. S2
Figure S2B. pbratF luciferase assay in BG3 cells, negative controls
Replicate 1							Replicate 2
Sample	Luciferase	Renilla	Luciferase:Renilla	Average ratio	Fold change over pbratF		Sample	Luciferase	Renilla	Luciferase:Renilla	Average ratio	Fold change over pbratF
pbratF	33	2996	0.0110147	0.0134372	1		pbratF	60	4273	0.0140417	0.0179652	1
	33	2936	0.0112398					80	4584	0.017452
	50	2769	0.0180571					97	4330	0.0224018
region 1	113	4937	0.0228884	0.0214147	1.59369		region 1	267	3740	0.0713904	0.0729115	4.05849
	140	5271	0.0265604					294	3933	0.0747521
	73	4934	0.0147953					254	3499	0.0725922
region 2	17	5745	0.00295909	0.00256735	0.191063		region 2	13	7066	0.0018398	0.00258481	0.143879
	7	5735	0.00122058					13	7016	0.00185291
	20	5678	0.00352237					30	7386	0.00406174
region 3	27	4954	0.00545014	0.00286237	0.213019		region 3	30	5061	0.00592768	0.00360953	0.200918
	7	5421	0.00129127					10	5518	0.00181225
	10	5418	0.0018457					17	5504	0.00308866
Luciferase	17	6922	0.00245594	0.0030336	0.225762		Luciferase	23	9021	0.00254961	0.00219134	0.121977
	23	7139	0.00322174					17	9274	0.00183308
	23	6719	0.00342313
Figure S2C. pbratF luciferase assay in S2 cells, negative controls
Replicate 1							Replicate 2
Sample	Luciferase	Renilla	Luciferase:Renilla	Average ratio	Fold change over pbratF		Sample	Luciferase	Renilla	Luciferase:Renilla	Average ratio	Fold change over pbratF
pbratF	380	41593	0.00913615	0.0102428	1		pbratF	287	26071	0.0110084	0.0104037	1
	427	41350	0.0103265					287	27879	0.0102945
	447	39678	0.0112657					260	26241	0.00990816
region 1	117	47361	0.00247039	0.00247219	0.24136		region 1	87	63367	0.00137295	0.00181865	0.174809
	147	52692	0.0027898					130	63758	0.00203896
	110	51011	0.0021564					120	58707	0.00204405
region 2	47	39361	0.00119408	0.00218055	0.212886		region 2	87	36973	0.00235307	0.00245631	0.2361
	53	40839	0.00129778					103	38571	0.0026704
	163	40249	0.00404979					87	37093	0.00234546
region 3	7	35008	0.000199954	0.000295129	0.0288134		region 3	7	44956	0.000155708	0.000247048	0.0237462
	7	34694	0.000201764					23	44576	0.000515973
	17	35148	0.000483669					3	43188	6.94637e-05
Luciferase	50	41016	0.00121904	0.000654456	0.0638944		Luciferase	17	82726	0.000205498	0.000271501	0.0260966
	13	44789	0.00029025					20	81322	0.000245936
	20	44045	0.000454081					27	74366	0.000363069

## Sheet: Fig. S3 
Pupal				chr2L:	19134961-19135691	19135639-19137222	19137193-19139172	target coordinates
		Normalized looping frequency		control 1	35.5467	25.3546	16.9981
				control 2	42.6662	25.3243	30.0105
				control 3	40.5323	21.3307	16.3138
				Shep-kd 1	60.1364	21.1835	30.0374
				Shep-kd 2	36.5679	37.2409	43.1908
				Shep-kd 3	47.6291	37.3462	49.9901

## Sheet: Fig. S5
Fisher's exact test
S5B
	Shep-inhibited expression		not Shep-inhibited expression			> str(fisher.test(m))
						List of 7
genes with Shep-inhibited accessibility	96		1169			$ p.value : num 1.4e-34
						$ conf.int : num [1:2] 4.49 7.46
genes without Shep-inhibited accessibility	225		15913			..- attr(*, "conf.level")= num 0.95
						$ estimate : Named num 5.81
	Shep-promoted expression		not Shep-promoted expression			> str(fisher.test(m))
						List of 7
genes with Shep-inhibited accessibility	22		1243			$ p.value : num 0.415
						$ conf.int : num [1:2] 0.504 1.264
genes without Shep-inhibited accessibility	342		15796			..- attr(*, "conf.level")= num 0.95
						$ estimate : Named num 0.817
S5C
	Shep-inhibited expression		not Shep-inhibited expression			> str(fisher.test(m))
						List of 7
genes with Shep-promoted accessibility	87		949			$ p.value : num 2.19e-34
						$ conf.int : num [1:2] 4.84 8.19
genes without Shep-promoted accessibility	234		16133			..- attr(*, "conf.level")= num 0.95
						$ estimate : Named num 6.32
	Shep-promoted expression		not Shep-promoted expression
						> str(fisher.test(m))
genes with Shep-promoted accessibility	38		998			List of 7
						$ p.value : num 0.000708
genes without Shep-promoted accessibility	326		16041			$ conf.int : num [1:2] 1.29 2.64
						..- attr(*, "conf.level")= num 0.95
						$ estimate : Named num 1.87
S5D
	Shep-promoted enhancer accessibility			not Shep-promoted enhancer accessibility				$ p.value : num 1.72e-48
								$ conf.int : num [1:2] 8.31 14.27
Shep-inhibited expression	81			240				..- attr(*, "conf.level")= num 0.95
								$ estimate : Named num 10.9
not Shep-inhibited expression	836			27093
	Shep-promoted enhancer accessibility			not Shep-promoted enhancer accessibility				$ p.value : num 4.13e-08
								$ conf.int : num [1:2] 2.13 4.53
Shep-promoted expression	34			330				..- attr(*, "conf.level")= num 0.95
								$ estimate : Named num 3.15
not Shep-promoted expression	883			27003
